# Supplementary material for: Chemical entrapment and killing of insects by bacteria
Source: Nat Commun. 2020 Sep 14;11:4608. doi: 10.1038/s41467-020-18462-0 (PMC7490686; doi:10.1038/s41467-020-18462-0)
Supplement: Supplementary file 6 — Source Data [file 41467_2020_18462_MOESM6_ESM.zip]

Archive with 2 entries (2 files):
- Source Data.pzfx
- Supplementary Data.xlsx
