# Supplementary material for: Chemical entrapment and killing of insects by bacteria
Source: Nat Commun. 2020 Sep 14;11:4608. doi: 10.1038/s41467-020-18462-0 (PMC7490686; doi:10.1038/s41467-020-18462-0)
Supplement: Supplementary file 6 — Source Data [file 41467_2020_18462_MOESM6_ESM.zip › Supplementary Data.xlsx]

## Sheet: Fig 2 Spore Feeding Assays
/20															%
Control	WAC 288	WAC 237	WAC 240	WAC 211	WAC 213	WAC 303	WAC 287	WAC 173	WAC 175	WAC 302	WAC 183	WAC 190	WAC 180		Control	WAC 288	WAC 237	WAC 240	WAC 211	WAC 213	WAC 303	WAC 287	WAC 173	WAC 175	WAC 302	WAC 183	WAC 190	WAC 180
17	0	0	0	0	4	9	18	13	12	18	17	17	12		85	0	0	0	0	20	45	90	65	60	90	85	85	60
18	0	1	0	0	5	9	17	11	12	19	18	16	14		90	0	5	0	0	25	45	85	55	60	95	90	80	70
18	0	0	0	0	3	2	19	6	6	19	17	13	14		90	0	0	0	0	15	10	95	30	30	95	85	65	70
18	0	1	0	0	0	0	19	14	7	18	17				90	0	5	0	0	0	0	95	70	35	90	85
18	0	4	0	0	0	0	17	18	17	18	18				90	0	20	0	0	0	0	85	90	85	90	90
16	0	2	0	0	0	0	17	18	18	15	13				80	0	10	0	0	0	0	85	90	90	75	65
18	0	0	0	0	0	0	17	14	19	17	15				90	0	0	0	0	0	0	85	70	95	85	75
13	0	0	0	0	0	0	18	14	18	11	19				65	0	0	0	0	0	0	90	70	90	55	95
17	0	0	0	0	0	0	19	19	12	15	15				85	0	0	0	0	0	0	95	95	60	75	75
19	0	0	0	0	0	0	19	18	16	17	15				95	0	0	0	0	0	0	95	90	80	85	75
0	0	0	0	0	0	0	0	0	0	0	0
/20							%
cosD-1219	cosD-1222	Wild type	cosD-1222B	cosD-1245	cosD-1245B		cosD-1219	cosD-1222	Wild type	cosD-1222B	cosD-1245	cosD-1245B
14	15	0	17	18	19		70	75	0	85	90	95
15	16	0	18	17	18		75	80	0	90	85	90
17	17	0	17	16	16		85	85	0	85	80	80
16	14	0	15	17	16		80	70	0	75	85	80
15	18	0	14	19	14		75	90	0	70	95	70
/20				%
Control	S. avermitilis WT	S. avermitilis SUKA22		Control	S. avermitilis WT	S. avermitilis SUKA22
17	0	17		85	0	85
18	0	19		90	0	95
18	0	20		90	0	100
18	0	19		90	0	95
18	0	19		90	0	95
16	0	14		80	0	70
18	0	15		90	0	75
13	0	20		65	0	100
17	0	15		85	0	75
19	0	16		95	0	80

## Sheet: Fig 4 Preference Assays
Culture Preference	PBS	WT		%PBS	%WT
	156	214		42.1622	57.8378
	49	156		23.9024	76.0976		pvalue	4.6861e-64
	97	190		33.7979	66.2021		P(T<=t) one-tail	0.0070128
	29	49		37.1795	62.8205		t Critical one-tail	2.01505
	3	130		2.25564	97.7444		P(T<=t) two-tail	0.0140256
	5	168		2.89017	97.1098		t Critical two-tail	2.57058
	PBS	2-MIBKO		%PBS	%2-MIBKO
	169	176		48.9855	51.0145
	60	80		42.8571	57.1429		pvalue	8.12488e-108
	37	145		20.3297	79.6703
	82	78		51.25	48.75		t Stat	-1.72214
	52	80		39.3939	60.6061		P(T<=t) one-tail	0.0616723
	90	85		51.4286	48.5714		t Critical one-tail	1.85955
	56	62		47.4576	52.5424		P(T<=t) two-tail	0.123345
	116	99		53.9535	46.0465		t Critical two-tail	2.306
	75	105		41.6667	58.3333
	37	72		33.945	66.055
	10	52		16.129	83.871
	9	28		24.3243	75.6757
	17	48		26.1538	73.8462
Pure 2-MIB
ug/mL		2		10		20		100		200		1000		2000			2		10		20		100		200		1000		2000			c-2	2		c-10	10		c-20	20		c-100	100		c-200	200		c-1000	1000
	Mineral Oil	2-MIB	Mineral Oil	2-MIB	Mineral Oil	2-MIB	Mineral Oil	2-MIB	Mineral Oil	2-MIB	Mineral Oil	2-MIB	Mineral Oil	2-MIB		Mineral Oil	2-MIB	Mineral Oil	2-MIB	Mineral Oil	2-MIB	Mineral Oil	2-MIB	Mineral Oil	2-MIB	Mineral Oil	2-MIB	Mineral Oil	2-MIB		Mean	41.5595	58.4405		32.8014	67.1986		41.7368	58.2632		42.3497	57.6503		40.9397	59.0603		57.7864	42.2136
	13	19	8	41	30	25	10	30	17	31	42	16	38	5		40.625	59.375	16.3265	83.6735	54.5455	45.4545	25	75	35.4167	64.5833	72.4138	27.5862	88.3721	11.6279		Variance	318.101	318.101		102.071	102.071		120.807	120.807		428.639	428.639		238.714	238.714		165.333	165.333
	30	25	26	35	14	44	18	10	21	36	38	18	67	0		54.5455	45.4545	42.623	57.377	24.1379	75.8621	64.2857	35.7143	36.8421	63.1579	67.8571	32.1429	100	0		Observations	9	9		12	12		12	12		10	10		16	16		10	10
	6	29	31	27	26	55	5	29	13	41	18	26	47	0		17.1429	82.8571	53.4483	46.5517	32.0988	67.9012	14.7059	85.2941	24.0741	75.9259	40.9091	59.0909	100	0		Pearson Correlation	-1			-1			-1			-1			-1			-1
	28	17	25	44	21	19	23	15	15	32	35	9	62	3		62.2222	37.7778	36.2319	63.7681	52.5	47.5	60.5263	39.4737	31.9149	68.0851	79.5455	20.4545	95.3846	4.61538		Hypothesized Mean Difference	0			0			0			0			0			0
	11	36	13	29	22	41	13	11	30	39	28	34	50	5		23.4043	76.5957	30.9524	69.0476	34.9206	65.0794	54.1667	45.8333	43.4783	56.5217	45.1613	54.8387	90.9091	9.09091		df	8			11			11			9			15			9
	15	23	24	53	28	24	45	27	31	16	23	20	61	2		39.4737	60.5263	31.1688	68.8312	53.8462	46.1538	62.5	37.5	65.9574	34.0426	53.4884	46.5116	96.8254	3.1746		t Stat	-1.41974			-5.897			-2.6043			-1.16851			-2.34564			1.91494
	8	29	13	43	23	34	4	38	37	26	37	21	77	3		21.6216	78.3784	23.2143	76.7857	40.3509	59.6491	9.52381	90.4762	58.7302	41.2698	63.7931	36.2069	96.25	3.75		P(T<=t) one-tail	0.0967275			5.17832e-05			0.0122527			0.13631			0.016579			0.0438822
	25	25	21	40	29	28	54	40	22	33	27	19	73	4		50	50	34.4262	65.5738	50.8772	49.1228	57.4468	42.5532	40	60	58.6957	41.3043	94.8052	5.19481		t Critical one-tail	1.85955			1.79588			1.79588			1.83311			1.75305			1.83311
	26	14	14	33	15	34	14	31	22	19	23	27				65	35	29.7872	70.2128	30.6122	69.3878	31.1111	68.8889	53.6585	46.3415	46	54				P(T<=t) two-tail	0.193455			0.000103566			0.0245055			0.272621			0.033158			0.0877645
			17	48	18	40	23	29	6	47	28	28						26.1538	73.8462	31.0345	68.9655	44.2308	55.7692	11.3208	88.6792	50	50				t Critical two-tail	2.306			2.20099			2.20099			2.26216			2.13145			2.26216
			16	46	21	28			24	45								25.8065	74.1935	42.8571	57.1429			34.7826	65.2174
			20	26	26	23			31	32								43.4783	56.5217	53.0612	46.9388			49.2063	50.7937
									37	36														50.6849	49.3151
									13	66														16.4557	83.5443
									35	23														60.3448	39.6552
									35	48														42.1687	57.8313
[truncated: 2 more columns]

## Sheet: Supp Fig 8 Other Drosophila
PBS vs WT WAC-288		PBS No. Flies								WAC-288 No. Flies								%PBS								%WAC-288								%AVE PBS	%AVE WAC-288	SD% PBS	SD% WAC-288
	Replicate	[1]	[2]	[3]	[4]	[5]	[6]	[7]	[8]	[1]	[2]	[3]	[4]	[5]	[6]	[7]	[8]	[1]	[2]	[3]	[4]	[5]	[6]	[7]	[8]	[1]	[2]	[3]	[4]	[5]	[6]	[7]	[8]
Outbred	DGRP Cross 1	35	70	16	25	25	2	24	16	80	220	53	17	55	10	56	95	30.4348	24.1379	23.1884	59.5238	31.25	16.6667	30	14.4144	69.5652	75.8621	76.8116	40.4762	68.75	83.3333	70	85.5856	28.702	71.298	13.9457	13.9457
Other Drosophila	D. virilis	16	21	19						39	41	35						29.0909	33.871	35.1852						70.9091	66.129	64.8148						32.7157	67.2843	3.20719	3.20719
	D. yakuba	9	15	20						39	35	48						18.75	30	29.4118						81.25	70	70.5882						26.0539	73.9461	6.33222	6.33222
	D. simulans	21	13	18						48	35	33						30.4348	27.0833	35.2941						69.5652	72.9167	64.7059						30.9374	69.0626	4.1284	4.1284
	D. pseudoobscura	35	25	20						48	38	49						42.1687	39.6825	28.9855						57.8313	60.3175	71.0145						36.9456	63.0544	7.0048	7.0048
	D. suzukii	35	15	50						17	19	29						67.3077	44.1176	63.2911						32.6923	55.8824	36.7089						58.2388	41.7612	12.3931	12.3931
PBS vs 2-MIB KO		PBS No. Flies								2-MIB No. Flies								%PBS								%2-MIB								%AVE PBS	%2-MIB KO	SD% PBS	SD% 2-mib
	Replicate	[1]	[2]	[3]	[4]	[5]	[6]	[7]	[8]	[1]	[2]	[3]	[4]	[5]	[6]	[7]	[8]	[1]	[2]	[3]	[4]	[5]	[6]	[7]	[8]	[1]	[2]	[3]	[4]	[5]	[6]	[7]	[8]
Outbred	DGRP cross1	25	66	50	53	17	35	82		30	77	20	35	35	75	63		45.4545	46.1538	71.4286	60.2273	32.6923	31.8182	56.5517		54.5455	53.8462	28.5714	39.7727	67.3077	68.1818	43.4483		51.1913	48.8087	14.9306	14.9306
Other Drosophila	D. virilis	34	31	35						52	39	42						39.5349	44.2857	45.4545						60.4651	55.7143	54.5455						43.0917	56.9083	3.13526	3.13526
	D. yakuba	23	5	26						38	25	68						37.7049	16.6667	27.6596						62.2951	83.3333	72.3404						27.3437	72.6563	10.5227	10.5227
	D. simulans	95	82	53						89	15	61						51.6304	84.5361	46.4912						48.3696	15.4639	53.5088						60.8859	39.1141	20.6422	20.6422
	D. pseudoobscura	15	72	26						35	91	45						30	44.1718	36.6197						70	55.8282	63.3803						36.9305	63.0695	7.091	7.091
	D. suzukii	25	39	22						21	34	25						54.3478	53.4247	46.8085						45.6522	46.5753	53.1915						51.527	48.473	4.11232	4.11232
